# Supplementary material for: Floridoside Phosphotriester Derivatives: Synthesis and Inhibition of Human Neutrophils’ Oxidative Burst
Source: Molecules. 2025 Jul 3;30(13):2850. doi: 10.3390/molecules30132850 (PMC12251482; doi:10.3390/molecules30132850)
Supplement: Supplementary file 1 [file molecules-30-02850-s001.zip]

Archive with 1 entries (1 files):
- molecules-3720254-supplementary.pdf
